# Supplementary material for: Regulation of Mus81-Eme1 structure-specific endonuclease by Eme1 SUMO-binding and Rad3ATR kinase is essential in the absence of Rqh1BLM helicase
Source: PLoS Genet. 2022 Apr 22;18(4):e1010165. doi: 10.1371/journal.pgen.1010165 (PMC9032445; doi:10.1371/journal.pgen.1010165)
Supplement: S1 Table — (XLSX) [file pgen.1010165.s008.xlsx]

## Sheet: Sheet1
Strain	Mating type	Genotype
PH 41	h-	leu1-32 ura4-D18 eme1::ura4
PH 81	h+	leu1-32 ura4-D18 TAP:eme1 mus81:13myc-KanMX6
PH 84	h?	leu1-32 ura4-D18 chk1::ura4
PH 171	h-	leu1-32 ura4-D18 cdc25-22 TAP:eme1
PH 454	h-	leu1-32 ura4-D18 TAP:eme1 rqh1::ura4
PH 466	h-	leu1-32 ura4-D18 TAP:eme1
PH 735	h?	leu1-32 ura4-D18 TAP:eme1(∆117)
PH 918	h-	leu1-32 ura4-D18 TAP:eme1(SIM1*)
PH 920	h-	leu1-32 ura4-D18 TAP:eme1(SIM2*)
PH 922	h-	leu1-32 ura4-D18 TAP:eme1(SIM1*+SIM2*)
PH 1020	h?	leu1-32 ura4-D18 cdc25-22 TAP:eme1(SIM1*+SIM2*)
PH 1085	h?	leu1-32 ura4-D18 TAP:eme1 rad3::KanMX6
PH 1104	h?	leu1-32 ura4-D18 TAP:eme1 nse2-SA
PH 1203	h-	leu1-32 ura4-D18 TAP:eme1(8AQ)
PH 1211	h?	leu1-32 ura4-D18 cdc25-22 TAP:eme1(8AQ) mus81:13myc-KanMX6
PH 1229	h?	leu1-32 ura4-D18 chk1::ura4 cds1::ura4 rad3 ::KanMX6 pREP41-GFP:Rad3
PH 1249	h?	leu1-32 ura4-D18 chk1::ura4 TAP:eme1(8AQ)
PH 1255	h?	leu1-32 ura4-D18 TAP:eme1 pli1::KanMX6
PH 1263	h?	leu1-32 ura4-D18 TAP:eme1 pli1::KanMX6 nse2-SA
PH 1298	h+	leu1-32 ura4-D18 rqh1::KanMX6
PH 1299	h?	leu1-32 ura4-D18 rqh1::KanMX6 TAP:eme1(8AQ)
PH 1300	h?	leu1-32 ura4-D18 rqh1::KanMX6 TAP:eme1(8AQ)
PH 1331	h-	leu1-32 ura4-D18 TAP:eme1(4SA+SIM1*+SIM2*)
PH 1332	h-	leu1-32 ura4-D18 TAP:eme1(4SA+SIM1*+SIM2*)
PH 1430	h?	leu1-32 ura4-D18 TAP:eme1(SIM1*) rqh1::KanMX6
PH 1431	h?	leu1-32 ura4-D18 TAP:eme1(SIM1*) rqh1::KanMX6
PH 1432	h?	leu1-32 ura4-D18 TAP:eme1(SIM2*) rqh1::KanMX6
PH 1433	h?	leu1-32 ura4-D18 TAP:eme1(SIM2*) rqh1::KanMX6
PH 1434	h?	leu1-32 ura4-D18 TAP:eme1(SIM1*+SIM2*) rqh1::KanMX6
PH 1435	h?	leu1-32 ura4-D18 TAP:eme1(SIM1*+SIM2*) rqh1::KanMX6
PH 1436	h?	leu1-32 ura4-D18 TAP:eme1 pmt3::ura4
PH 1472	h-	leu1-32 ura4-D18 TAP:eme1(8AQ+SIM1*+SIM2*)
